# Supplementary material for: Generative artificial intelligence in diabetes healthcare
Source: iScience. 2025 Jul 5;28(8):113051. doi: 10.1016/j.isci.2025.113051 (PMC12284359; doi:10.1016/j.isci.2025.113051)
Supplement: Table S1. Overview of published studies using deep generative models in diabetes research [file mmc2.csv]

Data Modality	Type of deep generative modeling technique used	Deep generative architecture	Application area	Implementation	Reference
Blood glucose time series	Fully observed Explicit Density modeling	Autoregressive models	CGM sensor error and drift modeling	Pilot study	14
Blood glucose time series	Fully observed Explicit Density modeling	Autoregressive neural networks	Hypo- and Hyperglycemia risk prediction	Pilot study	15
Tabular data	Latent variable modeling	Variational autoencoder	Data augmentation for diabetes detection	Retrospective data	21
Retinal fundus images	Latent variable modeling	Variational autoencoder	Abnormality grading in retinal fundus images	Retrospective data	16
Electronic health records	Latent variable modeling	Variational autoencoder	Data augmentation for patient outcome classifier	Retrospective data	22
Time series electronic health records	Latent variable modeling	Variational autoencoder	Disentangling structural information from electronic health records	Retrospective data	23
Blood glucose time series	Latent variable modeling	Multi-task disentangled variational autoencoder	Latent representation for diverse tasks including glucose forecasting, event detection, and temporal clustering	In Silico and retrospective data	18
Multi-omics data	Latent variable modeling	Multi-omics variational autoencoders (MOVE)	Discovery of drugs-omics associations in type 2 diabetes patients	In Silico and retrospective data	19
Retinal images	Latent variable modeling	Self supervised anomaly detecting variational autoencoder (SSL-AnoVAE)	Anomaly detection in retinal images of diabetes patients	Retrospective data	25
Blood glucose time series	Implicit density modeling	Conditional generative adversarial network (GluGAN)	Generation of blood glucose time series data	Retrospective data	28
Blood glucose time series	Implicit density modeling	Generative adversarial network	Generation of blood glucose time series data for augmenting type 1 diabetes datasets for hypoglycemia prediction	Retrospective data	19
Blood glucose time series	Implicit density modeling	Conditional wasserstein generative adversarial network (WCGAN)	Generation of blood glucose time series data for augmenting diabetes datasets for hypoglycemia prediction	Retrospective data	30
Blood glucose time series	Implicit density modeling	Conditional generative adversarial network (CGAN)	Conditional synthesis of blood glucose data using HbA1C	Retrospective data	31
Blood glucose time series	Implicit density modeling	Conditional generative adversarial network (pixel to pixel architecture)	Conditional synthesis of blood glucose data using insulin	Retrospective data	32
Blood glucose time series	Implicit density modeling	Conditional generative adversarial network (sequence to sequence architecture)	Simulation of type 1 diabetes patients using insulin and carbohydrates inputs	Retrospective data	6
Rate of exogenous glucose appearance	Implicit density modeling	Conditional generative adversarial network (sequence to sequence architecture)	Conditional synthesis of exogenous glucose rate of appearance curves	Retrospective data	33
Blood glucose time series	Implicit density modeling	Conditional adversarial network (TimeGAN)	Augmenting blood glucose datasets with synthetic data conditioned on insulin, carbohydrates, and physical activity inputs	Retrospective data	34
Biomarker data	Implicit density modeling	Generative adversarial network and Conditional adversarial network	Generation of diabetes-relevant biomarker profiles	Retrospective data	35
Electronic health records	Implicit density modeling	Medical wasserstein generative adversarial network (MWGAN)	Synthesis of electronic health records data	Retrospective data	36
Electronic health records	Implicit density modeling	Conditional generative adversarial network (CGAN)	Imputation of electronic health records data of diabetes patients	Retrospective data	37
Retinal fundus images	Implicit density modeling	Multichannel-based generative adversarial network (MGAN)	Diabetic retinopathy diagnosis by synthesis of fundus images using generative adversarial network	Retrospective data	38
Retinal images	Implicit density modeling	Diabetic retinopathy generative adversarial network (DR-GAN)	Synthesis of diabetes retinopathy images for dataset augmentation	Retrospective data	39
Diabetic foot images	Implicit density modeling	Automatic foot ulcer segmentation conditional generative adversarial network (AFsegGAN)	Segmentation of diabetic foot ulcer images	Retrospective data	40
Diabetic foot images	Implicit density modeling	Conditional generative adversarial network (pixel to pixel architecture)	Synthesis of diabetic foot images to improve the classification performance of EfficientNet models for infection and ischaemia	Retrospective data	41
Diabetic foot images	Probabilistic models	Diffusion models	Synthesizing diabetic foot ulcer images	Retrospective data	53
Retinal fundus images	Probabilistic models	Diffusion models	Dataset augmentation	Retrospective data	52
Tabular data	Probabilistic models	Diffusion models	Tabular data synthesis	Retrospective data	54
Magnetic resonance spectroscopic images	Probabilistic models	Diffusion models	High-resolution MRSI synthesis	Retrospective data	55
Text data	Fully observed Explicit Density modeling	Transformer-based large language models	Chatbots in diabetes foot ulcer management	Retrospective data	45
Text data	Fully observed Explicit Density modeling	Transformer-based large language models	Multimodal conversations in diabetes management	Retrospective data	46
Tabular data	Fully observed Explicit Density modeling	Transformer-based large language models	Feature selection for classification models	Retrospective data	49
Text data	Fully observed Explicit Density modeling	Transformer-based large language models	Language-based explanations of the suggestion of a diabetes digital twin	In Silico	50
Text data	Fully observed Explicit Density modeling	Transformer-based large language models	Large language model-based coach for lifestyle behavior changes	Qualitative study	51
Table S1: Deep generative models in diabetes-related applications
